# Supplementary material for: Humoral Immune Responses following COVID-19 Vaccinations among Adults in Tanzania
Source: Vaccines (Basel). 2023 Dec 23;12(1):22. doi: 10.3390/vaccines12010022 (PMC10819524; doi:10.3390/vaccines12010022)
Supplement: Supplementary file 1 [file vaccines-12-00022-s001.zip]

Archive with 1 entries (1 files):
- vaccines-2748610-supplementary.pdf
